# Supplementary material for: Lactobacillus crispatus S-layer proteins modulate innate immune response and inflammation in the lower female reproductive tract
Source: Nat Commun. 2024 Dec 30;15:10879. doi: 10.1038/s41467-024-55233-7 (PMC11685708; doi:10.1038/s41467-024-55233-7)
Supplement: Supplementary file 3 — Supplementary Data 1 : Bacterial composition of the cervico-vaginal fluid samples determined by 16S rRNA gene sequencing [file 41467_2024_55233_MOESM3_ESM.xlsx]

## Sheet: Supplemenary data 1
	Supplementary Data 1: Bacterial composition of the cervico-vaginal fluid samples determined by 16S rRNA gene sequencing
	CST	Sub-CST	SLP	% L. crispatus	% L. iners	% L. gasseri	% G. vaginalis	% L. jensenii	% Bifidobacterium	% F. vaginae	% Streptococci	%cPrevotella
	I	I-B	0	26.8225	0	0.248356	1.07378	0.233747	0.0438276	0	0	0
	I	I-B	0	83.0794	11.2343	0.0593707	0	4.78264	0	0	0	0
	I	I-A	0	99.6167	0	0	0	0.164264	0	0	0	0
	I	I-A	0	96.1994	0	0	0	0.087203	0	0	0	0
	I	I-A	0	99.8146	0.0252813	0	0	0	0	0	0.0421354	0
	I	I-A	0	97.1745	0.200817	0	0.0140924	1.66995	0	0	0	0
	I	I-A	0	96.8979	2.68542	0.01875	0	0.00625	0.0229167	0	0	0.0208333
	I	I-A	0	84.9729	4.78973	0	0.351067	9.72185	0	0	0	0
	I	I-A	0	99.9659	0	0.0170696	0	0.0170696	0	0	0	0
	I	I-B	1	61.0458	38.425	0	0	0.0427982	0	0	0	0
	I	I-A	1	99.2665	0	0	0.0108393	0	0	0	0	0.0252918
	I	I-A	1	98.9993	0	0	0	0	0	0	0	0
	I	I-B	1	61.1309	0	7.83008	30.6545	0	0	0	0.0106822	0
	I	I-A	1	99.6096	0	0	0.0543128	0.251197	0	0	0	0
	I	I-A	1	98.8636	0.0448143	0.0160051	0	0.0640205	0	0	0.00640205	0.252881
	I	I-B	1	80.8184	18.5321	0.277116	0	0	0	0	0	0
	I	I-A	1	99.456	0.0807159	0	0	0.463239	0	0	0	0
	I	I-A	1	99.4791	0.0735684	0.438467	0	0	0.0088282	0	0	0
	I	I-A	1	99.9321	0.0129278	0	0.0129278	0.0420154	0	0	0	0
	I	I-A	1	92.9765	6.13349	0.207456	0	0.414913	0	0.0120265	0	0
	I	I-A	1	94.7836	1.7429	0.29202	0.212099	0.516415	0	0.089143	0	0.159843
	I	I-B	1	72.793	27.0033	0	0.0127344	0.0986915	0	0	0	0
	I	I-A	1	99.0973	0.890989	0	0.0117545	0	0	0	0	0
	I	I-B	1	54.7757	0.0283494	0	33.3247	0.0496114	0	0.0874105	1.28517	2.8562
	I	I-A	1	99.9776	0	0	0	0.0223759	0	0	0	0
	I	I-A	1	99.8171	0.123378	0	0	0.0594858	0	0	0	0
	I	I-A	1	99.7203	0.0222756	0	0	0.153454	0	0	0	0
	III	III-A	0	0	100	0	0	0	0	0	0	0
	III	III-A	0	0.231534	98.2989	0	0.109335	0	0	0	0	0
	III	III-A	0	0.0434105	98.4066	0.457087	0.0178749	0	0	0	0	0
	III	III-A	0	0.0175645	99.9824	0	0	0	0	0	0	0
	III	III-A	0	0.0141965	98.4691	0.634109	0.0402234	0	0	0.0260269	0	0
	III	III-A	0	0.0325221	99.7642	0	0	0	0	0	0	0.0650442
	III	III-A	0	4.61743	90.8329	0	2.34908	1.97667	0	0.0416688	0	0
	III	III-A	0	0.0677184	99.0971	0	0.51165	0	0	0	0.0175566	0.0953074
	III	III-A	0	0.124915	99.0148	0	0	0.0353532	0	0	0	0.0259257
	III	III-B	0	50.1395	49.7713	0	0	0.089165	0	0	0	0
	III	III-A	1	0.0598106	93.5837	0	2.16647	2.19306	1.45539	0	0	0
	III	III-A	1	0.0866852	96.7666	0.0390083	2.15413	0.884189	0	0.0563454	0	0.0130028
	III	III-A	1	0.0868135	98.9811	0	0	0	0	0	0.52545	0
	III	III-A	1	0.0296135	97.8826	0	0.883471	0.0888406	0	0	0.162874	0.0542915
	III	III-A	1	0.0329056	99.9248	0	0.0329056	0	0	0	0	0
	III	III-A	1	0.013183	99.9802	0	0.00659152	0	0	0	0	0
	III	III-B	1	11.26	39.5743	0	45.8371	0.811429	0	0	0	0
	III	III-A	1	0.0203473	99.9661	0	0	0	0	0	0	0
	IV-B	IV-B	0	0.0880012	0.0803489	0	0	0	0.0382614	79.3006	0.0306091	0
	IV-B	IV-B	0	0.0365341	0	32.9903	64.9029	0	0	1.74755	0	0
	IV-B	IV-B	0	0	0	8.92946	91.0082	0	0.0623131	0	0	0
	IV-B	IV-B	0	0.0195378	0.0390756	27.1185	57.79	0	0	8.37055	0	0
	IV-B	IV-B	0	0	0.00593014	0	72.0512	0	0	8.1836	0	0
	IV-B	IV-B	0	0.0420762	0	29.9913	68.5781	0	0.910648	0	0	0
	IV-B	IV-B	0	0.062378	0.032545	0	99.2135	0	0	0.550553	0.0135604	0
	IV-B	IV-B	1	0	30.3676	0	37.8424	0	0	2.60478	0	0
	IV-B	IV-B	1	0.0880012	0.0803489	0	0	0	0.0382614	79.3006	0.0306091	0
	IV-C	IV-C1	0	0.268162	14.4515	0.0926377	0	0.0828864	0	0.0243784	31.765	0
	IV-C	IV-C3	0	0.163527	0.0340681	0.0136272	0.017034	0.0851702	81.9473	0	0	0.0647293
