# Supplementary material for: Lactobacillus crispatus S-layer proteins modulate innate immune response and inflammation in the lower female reproductive tract
Source: Nat Commun. 2024 Dec 30;15:10879. doi: 10.1038/s41467-024-55233-7 (PMC11685708; doi:10.1038/s41467-024-55233-7)
Supplement: Supplementary file 4 — Supplementary Data 2 : Commercial and UTI bacterial strains [file 41467_2024_55233_MOESM4_ESM.xlsx]

## Sheet: Supplementary Data 2
		Supplementary Data 2: commercial and UTI bacterial strains
		Species	Strain ID	Source	Origin	Symptoms	Culturing media solid	Culturing media liquid	Culturing conditions	Washing buffer	References
		Lactobacillus crispatus	UMB0040	Wolfe Lab	Urine	Control	MRS	MRS	Anaerobic (10% Co2, 10% hydrogen, 80% nitrogen; 70% humidity)	Hanks Balanced Salt Solution, degassed	Pearce et al 2014, Thomas-White et al 2015
		Lactobacillus crispatus	UMB0085	Wolfe Lab	Urine	Over active bladder (OAB)	MRS	MRS	Anaerobic (10% Co2, 10% hydrogen, 80% nitrogen; 70% humidity)	Hanks Balanced Salt Solution, degassed	Pearce et al 2014, Thomas-White et al 2015
		Lactobacillus crispatus	UMB0803	Wolfe Lab	Urine	Control	MRS	MRS	Anaerobic (10% Co2, 10% hydrogen, 80% nitrogen; 70% humidity)	Hanks Balanced Salt Solution, degassed	Pearce et al 2014, Thomas-White et al 2015
		Lactobacillus crispatus	UMB0824	Wolfe Lab	Urine	Over active bladder (OAB)	MRS	MRS	Anaerobic (10% Co2, 10% hydrogen, 80% nitrogen; 70% humidity)	Hanks Balanced Salt Solution, degassed	Pearce et al 2014, Thomas-White et al 2015
		Lactobacillus crispatus	UMB1398	Wolfe Lab	Urine	Control	MRS	MRS	Anaerobic (10% Co2, 10% hydrogen, 80% nitrogen; 70% humidity)	Hanks Balanced Salt Solution, degassed	Pearce et al 2014, Thomas-White et al 2015
		Lactobacillus crispatus	DSM20584	DSMZ			MRS	MRS	Anaerobic (10% Co2, 10% hydrogen, 80% nitrogen; 70% humidity)	Hanks Balanced Salt Solution, degassed
		Lactobacillus jensenii	DSM20557	DSMZ			MRS	MRS	Anaerobic (10% Co2, 10% hydrogen, 80% nitrogen; 70% humidity)	Hanks Balanced Salt Solution, degassed
		Lactobacillus johnsonii	DSM10533	DSMZ			MRS	MRS	Anaerobic (10% Co2, 10% hydrogen, 80% nitrogen; 70% humidity)	Hanks Balanced Salt Solution, degassed	/
		Limosilactobacillus vaginalis	DSM5837	DSMZ			MRS	MRS	Anaerobic (10% Co2, 10% hydrogen, 80% nitrogen; 70% humidity)	Hanks Balanced Salt Solution, degassed
		Lactobacillus gasseri	DSM20077	DSMZ			MRS	MRS	Anaerobic (10% Co2, 10% hydrogen, 80% nitrogen; 70% humidity)	Hanks Balanced Salt Solution, degassed
		Lactobacillus iners	DSM13335	DSMZ			Columbia agar supplemented with 5% horse blood	VMM	Anaerobic (10% Co2, 10% hydrogen, 80% nitrogen; 70% humidity)	Hanks Balanced Salt Solution, degassed
		Lactobacillus iners	DSM13336	DSMZ			Columbia agar supplemented with 5% horse blood	VMM	Anaerobic (10% Co2, 10% hydrogen, 80% nitrogen; 70% humidity)	Hanks Balanced Salt Solution, degassed
		Gardnerella vaginalis	UMB0233	Wolfe Lab	Urine	Over active bladder (OAB)	Columbia agar supplemented with 5% horse blood	VMM	Anaerobic (10% Co2, 10% hydrogen, 80% nitrogen; 70% humidity)	Hanks Balanced Salt Solution, degassed	Pearce et al 2014, Thomas-White et al 2015
		Gardnerella vaginalis	UMB0358	Wolfe Lab	Urine	Over active bladder (OAB)	Columbia agar supplemented with 5% horse blood	VMM	Anaerobic (10% Co2, 10% hydrogen, 80% nitrogen; 70% humidity)	Hanks Balanced Salt Solution, degassed	Pearce et al 2014, Thomas-White et al 2015
		Gardnerella vaginalis	UMB0540	Wolfe Lab	Urine	Over active bladder (OAB)	Columbia agar supplemented with 5% horse blood	VMM	Anaerobic (10% Co2, 10% hydrogen, 80% nitrogen; 70% humidity)	Hanks Balanced Salt Solution, degassed	Pearce et al 2014, Thomas-White et al 2015
		Gardnerella vaginalis	UMB0775	Wolfe Lab	Urine	Stress Urinary Incontinence (SUI)	Columbia agar supplemented with 5% horse blood	VMM	Anaerobic (10% Co2, 10% hydrogen, 80% nitrogen; 70% humidity)	Hanks Balanced Salt Solution, degassed	In preparation
		Gardnerella vaginalis	UMB1414	Wolfe Lab	Urine	Diabetic (voided urine)	Columbia agar supplemented with 5% horse blood	VMM	Anaerobic (10% Co2, 10% hydrogen, 80% nitrogen; 70% humidity)	Hanks Balanced Salt Solution, degassed	In preparation
		Gardnerella vaginalis	DSM4944	DSMZ			Columbia agar supplemented with 5% horse blood	VMM	Anaerobic (10% Co2, 10% hydrogen, 80% nitrogen; 70% humidity)	Hanks Balanced Salt Solution, degassed
		Escherichia coli	DSM3925	DSMZ			LB	LB	Aerobic, liquid culture areobic shaking at 200 rpm	PBS
		Fannyhessea vaginae	DSM15829	DSMZ			Columbia agar supplemented with 5% horse blood	VMM	Anaerobic (10% Co2, 10% hydrogen, 80% nitrogen; 70% humidity)	Hanks Balanced Salt Solution, degassed
		Klebsiella pneumoniae	LMG03116	LMG			LB	LB	Aerobic, liquid culture areobic shaking at 200 rpm	PBS
		Streptococcus agalactiae	UMB0776	Wolfe Lab	Urine	Control	BHI	BHI	Anaerobic (10% Co2, 10% hydrogen, 80% nitrogen; 70% humidity)	Hanks Balanced Salt Solution, degassed	Pearce et al 2014, Thomas-White et al 2015
		Fusobacterium nucleatum	ATCC23726	ATCC			Columbia agar supplemented with 5% horse blood	sBHI (BHI supplemeted with 5 g/l yeast extract, 0.05 g/l L-cysteine, 0.1 g/l D-(+)-cellobiose, 0.1g/l D-(+)-maltose)	Anaerobic (10% Co2, 10% hydrogen, 80% nitrogen; 70% humidity)	Hanks Balanced Salt Solution, degassed
		Mobiluncus mulieris	DSM2710	DSMZ			Columbia agar supplemented with 5% horse blood	VMM	Anaerobic (10% Co2, 10% hydrogen, 80% nitrogen; 70% humidity)	Hanks Balanced Salt Solution, degassed
		Sneathia vaginalis	DSM16631	DSMZ			Columbia agar supplemented with 5% horse blood	VMM	Anaerobic (10% Co2, 10% hydrogen, 80% nitrogen; 70% humidity)	Hanks Balanced Salt Solution, degassed
