# Supplementary material for: Lactobacillus crispatus S-layer proteins modulate innate immune response and inflammation in the lower female reproductive tract
Source: Nat Commun. 2024 Dec 30;15:10879. doi: 10.1038/s41467-024-55233-7 (PMC11685708; doi:10.1038/s41467-024-55233-7)
Supplement: Supplementary file 5 — Supplementary Data 3: Vaginal bacterial strains [file 41467_2024_55233_MOESM5_ESM.xlsx]

## Sheet: Extended Data Table 3
	Supplementary Data 3: vaginal bacterial strains
	Species	Strain ID	Source	Origin	Symptoms	Gravida	Parity	Blood Group	Maternal Age	Ethnicity	BMI	Culturing media solid	Culturing media liquid	Culturing conditions	Washing buffer
P2965	Lactobacillus crispatus	4M1	MoD collection	Vaginal swab	Term delivery	2	1	O	41	Southern and other European (white)	25	MRS	MRS	Anaerobic (10% Co2, 10% hydrogen, 80% nitrogen; 70% humidity)	Hanks Balanced Salt Solution, degassed
P2889	Lactobacillus crispatus	5M1	MoD collection	Vaginal swab	Term delivery	3	1	A	33	South East Asian (e.g. China, Indonesia, Thailand)	21.4	MRS	MRS	Anaerobic (10% Co2, 10% hydrogen, 80% nitrogen; 70% humidity)	Hanks Balanced Salt Solution, degassed
P2728	Lactobacillus crispatus	13M1	MoD collection	Vaginal swab	Term delivery	1	0	A	33	Southern and other European (white)	18.6	MRS	MRS	Anaerobic (10% Co2, 10% hydrogen, 80% nitrogen; 70% humidity)	Hanks Balanced Salt Solution, degassed
P2965	Lactobacillus crispatus	14M4	MoD collection	Vaginal swab	Term delivery	2	1	O	41	Southern and other European (white)	25	MRS	MRS	Anaerobic (10% Co2, 10% hydrogen, 80% nitrogen; 70% humidity)	Hanks Balanced Salt Solution, degassed
P3233	Lactobacillus crispatus	19N1	MoD collection	Vaginal swab	Term delivery	2	0	A	33	Northern European (white)	23	MRS	MRS	Anaerobic (10% Co2, 10% hydrogen, 80% nitrogen; 70% humidity)	Hanks Balanced Salt Solution, degassed
P3063	Lactobacillus jensenii	23M3	MoD collection	Vaginal swab	Term delivery	3	0	B	31	Northern European (white)	22	MRS	MRS	Anaerobic (10% Co2, 10% hydrogen, 80% nitrogen; 70% humidity)	Hanks Balanced Salt Solution, degassed
P3233	Lactobacillus jensenii	19M1	MoD collection	Vaginal swab	Term delivery	2	0	A	33	Northern European (white)	23	MRS	MRS	Anaerobic (10% Co2, 10% hydrogen, 80% nitrogen; 70% humidity)	Hanks Balanced Salt Solution, degassed
P2942	Lactobacillus johnsonii	12M5	MoD collection	Vaginal swab	Term delivery	2	1	O	38	Black Caribbean	25	MRS	MRS	Anaerobic (10% Co2, 10% hydrogen, 80% nitrogen; 70% humidity)	Hanks Balanced Salt Solution, degassed
P3063	Limosilactobacillus vaginalis	10N3	MoD collection	Vaginal swab	Term delivery	3	0	B	31	Northern European (white)	22	MRS	MRS	Anaerobic (10% Co2, 10% hydrogen, 80% nitrogen; 70% humidity)	Hanks Balanced Salt Solution, degassed
P3238	Lactobacillus gasseri	21M4	MoD collection	Vaginal swab	Term delivery	3	1	O	34	Northern European (white)	25	MRS	MRS	Anaerobic (10% Co2, 10% hydrogen, 80% nitrogen; 70% humidity)	Hanks Balanced Salt Solution, degassed
P3233	Lactobacillus gasseri	19N2	MoD collection	Vaginal swab	Term delivery	2	0	A	33	Northern European (white)	23	MRS	MRS	Anaerobic (10% Co2, 10% hydrogen, 80% nitrogen; 70% humidity)	Hanks Balanced Salt Solution, degassed
P2784	Lactobacillus gasseri	18M1	MoD collection	Vaginal swab	Term delivery	3	1	A	38	South Asian (e.g. India, Pakistan, Bangladesh)	19	MRS	MRS	Anaerobic (10% Co2, 10% hydrogen, 80% nitrogen; 70% humidity)	Hanks Balanced Salt Solution, degassed
P3238	Lactobacillus iners	21N1	MoD collection	Vaginal swab	Term delivery	3	1	O	34	Northern European (white)	25	Columbia agar supplemented with 5% horse blood	VMM	Anaerobic (10% Co2, 10% hydrogen, 80% nitrogen; 70% humidity)	Hanks Balanced Salt Solution, degassed
P3360	Lactobacillus iners	24C1	MoD collection	Vaginal swab	Term delivery	3	2	A	39	Southern and other European (white)	22	Columbia agar supplemented with 5% horse blood	VMM	Anaerobic (10% Co2, 10% hydrogen, 80% nitrogen; 70% humidity)	Hanks Balanced Salt Solution, degassed
P2942	Gardnerella vaginalis	12N4	MoD collection	Vaginal swab	Term delivery	2	1	O	38	Black Caribbean	25	Columbia agar supplemented with 5% horse blood	VMM	Anaerobic (10% Co2, 10% hydrogen, 80% nitrogen; 70% humidity)	Hanks Balanced Salt Solution, degassed
P2889	Gardnerella vaginalis	13C1	MoD collection	Vaginal swab	Term delivery	1	0	A	33	Southern and other European (white)	18.6	Columbia agar supplemented with 5% horse blood	VMM	Anaerobic (10% Co2, 10% hydrogen, 80% nitrogen; 70% humidity)	Hanks Balanced Salt Solution, degassed
P2784	Gardnerella vaginalis	18C2	MoD collection	Vaginal swab	Term delivery	3	1	A	38	South Asian (e.g. India, Pakistan, Bangladesh)	19	Columbia agar supplemented with 5% horse blood	VMM	Anaerobic (10% Co2, 10% hydrogen, 80% nitrogen; 70% humidity)	Hanks Balanced Salt Solution, degassed
P2565	Veillonella atypica	1CB2	MoD collection	Vaginal swab	Term delivery	2	0	B	33	Southern and other European (white)	18.5	Columbia agar supplemented with 5% horse blood	VMM	Anaerobic (10% Co2, 10% hydrogen, 80% nitrogen; 70% humidity)	Hanks Balanced Salt Solution, degassed
P3202	Finegoldia magna	7C5	MoD collection	Vaginal swab	Term delivery	2	0	O	32	Other Non-European (Other e.g. North African, Middle East, Iran, South America)	25.2	Columbia agar supplemented with 5% horse blood	VMM	Anaerobic (10% Co2, 10% hydrogen, 80% nitrogen; 70% humidity)	Hanks Balanced Salt Solution, degassed
P2942	Prevotella bivia	12C7	MoD collection	Vaginal swab	Term delivery	2	1	O	38	Black Caribbean	25	Columbia agar supplemented with 5% horse blood	VMM	Anaerobic (10% Co2, 10% hydrogen, 80% nitrogen; 70% humidity)	Hanks Balanced Salt Solution, degassed
