# Supplementary material for: Lactobacillus crispatus S-layer proteins modulate innate immune response and inflammation in the lower female reproductive tract
Source: Nat Commun. 2024 Dec 30;15:10879. doi: 10.1038/s41467-024-55233-7 (PMC11685708; doi:10.1038/s41467-024-55233-7)
Supplement: Supplementary file 8 — Source Data [file 41467_2024_55233_MOESM8_ESM.xlsx]

## Sheet: Fig 1a
										p value
			Pam2CSK4	1	1	1			PBS vs. Pam2CSK4	<0,0001
		L. crispatus	UMB0040	0.0994475	0.122334	0.510432			PBS vs. UMB0040	0,6440
			UMB0085	0.103549	0.0881728	0.0736926			PBS vs. UMB0085	>0,9999
			UMB0803	0.064959	0.0990675	0.0694309			PBS vs. UMB0803	>0,9999
			UMB0824	0.123891	0.10867	0.0783983			PBS vs. UMB0824	>0,9999
			UMB1398	0.135275	0.115779	0.075202			PBS vs. UMB1398	>0,9999
			DSM20584	0.0592667	0.0929739	0.0751132			PBS vs. DSM20584	>0,9999
			4M1	0.326487	0.0781167	0.113644			PBS vs. 4M1	0,9955
			5M1	0.190319	0.0827274	0.118826			PBS vs. 5M1	>0,9999
			13M1	0.37597	0.0858308	0.118985			PBS vs. 13M1	0,9624
			14M4	0.63193	0.3216	0.345479			PBS vs. 14M4	0,0071
			19N1	0.659078	0.381273	0.308831			PBS vs. 19N1	0,0041
		L. jensenii	DSM20557	0.0308282	0.0646241	0.0985135			PBS vs. DSM20557	>0,9999
			23M3	0.112037	0.0131229	0.0625066			PBS vs. 23M3	>0,9999
			19M1	0.355789	0.287108	0.15468			PBS vs. 19M1	0,4705
		L. johnsonii	DSM10533	0.0858028	0.12178	0.0980201			PBS vs. L. johnsonii	>0,9999
			12M5	0.297544	0.00939883	0.0630354			PBS vs. 12M5	>0,9999
		L. vaginalis	DSM5837	0.219655	0.301265	0.0918938			PBS vs. DSM5837	0,9220
			10N3	0.371445	0.60383	0.259915			PBS vs. 10N3	0,0141
		L. gasseri	DSM20077	0.151371	0.093253	0.0765338			PBS vs. DSM20077	>0,9999
			21M4	0.771043	0.555684	0.44881			PBS vs. 21M4	<0,0001
			19N2	0.506464	0.307856	0.201586			PBS vs. 19N2	0,1079
			18M1	0.296897	0.194627	0.0674775			PBS vs. 18M1	0,9797
		L. iners	DSM13335	0.868792	1.01099	0.926929			PBS vs. DSM13335	<0,0001
			DSM13336	0.83952	1.00079	0.636436			PBS vs. DSM13336	<0,0001
			21N1	0.906133	0.847313	0.609677			PBS vs. 21N1	<0,0001
			24C1	0.787489	0.758202	0.588102			PBS vs. 24C1	<0,0001
		G. vaginalis	UMB0233	0.870333	0.975626	0.880582			PBS vs. UMB0233	<0,0001
			UMB0358	0.721748	0.461638	0.795969			PBS vs. UMB0358	<0,0001
			UMB0540	0.884899	1.04155	0.754328			PBS vs. UMB0540	<0,0001
			UMB0775	0.968692	1.04146	0.977981			PBS vs. UMB0775	<0,0001
			UMB1414	1.03717	1.01311	1.04136			PBS vs. UMB1414	<0,0001
			DSM4944	0.783442	1.09953	0.74545			PBS vs. DSM4944	<0,0001
			18C2	1.01472	1.04566	0.747753			PBS vs. 18C2	<0,0001
			12N4	0.99131	0.834456	0.738868			PBS vs. 12N4	<0,0001
			13C1	0.95497	0.938464	0.741883			PBS vs. 13C1	<0,0001
			E. coli	1	1.12364	1.11439			PBS vs. E. coli	<0,0001
			A. vaginae	1.0529	1.17164	0.90784			PBS vs. A. vaginae	<0,0001
			K. pneumoniae	0.570497	0.359283	0.933677			PBS vs. K. pneumoniae	<0,0001
			S. agalactiae	0.246998	0.398962	0.402863			PBS vs. S. agalactiae	0,0822
			F. nucleatum	1.00105	0.914262	1.03147			PBS vs. F. nucleatum	<0,0001
			PBS	0.0582622	0.0518697	0.0590429			PBS vs. Mobiluncus mulieris	<0,0001
			Mobiluncus mulieris	0.915441	1.072	1.11515			PBS vs. Sneathia vaginalis	<0,0001
			Sneathia vaginalis	0.977941	1.034	1.05051			PBS vs. Veillonella atypica	<0,0001
			Veillonella atypica	0.601103	0.664	0.664646			PBS vs. Finegoldia magna	<0,0001
			Finegoldia magna	0.930147	1.024	1.06263			PBS vs. Prevotella bivia	<0,0001
			Prevotella bivia	0.920956	0.96	0.99798

## Sheet: Fig 1b
								p value
	Control ligand	1	1	1			PBS vs. Control ligand	<0,0001
L. crispatus	UMB0040	0.0570979	0.0741761	0.0655256			PBS vs. UMB0040	>0,9999
	UMB0085	0.0604294	0.0831727	0.0683614			PBS vs. UMB0085	>0,9999
	UMB0803	0.0602443	0.071881	0.0665384			PBS vs. UMB0803	>0,9999
	UMB0824	0.0565427	0.0713302	0.0713996			PBS vs. UMB0824	>0,9999
	UMB1398	0.0568203	0.0705958	0.0679562			PBS vs. UMB1398	>0,9999
	DSM20584	0.0556172	0.0807858	0.064209			PBS vs. DSM20584	>0,9999
	14M4	0.0740232	0.0856199	0.0863236			PBS vs. 14M4	>0,9999
	19N1	0.0760842	0.0912943	0.0862108			PBS vs. 19N1	>0,9999
	13M1	0.0732503	0.107456	0.0873392			PBS vs. 13M1	>0,9999
	4M1	0.0808072	0.106953	0.0800045			PBS vs. 4M1	>0,9999
	5M1	0.0804637	0.0891395	0.0877906			PBS vs. 5M1	>0,9999
L. jensenii	DSM20557	0.0534888	0.0659139	0.0664371			PBS vs. DSM20557	>0,9999
	23M3	0.0541005	0.0554518	0.053374			PBS vs. 23M3	>0,9999
	19M1	0.0522971	0.0515012	0.053374			PBS vs. 19M1	>0,9999
L. johnsonii	DSM10533	0.0645937	0.0701368	0.0664371			PBS vs. L. johnsonii	>0,9999
	12M5	0.0513525	0.05538	0.0529226			PBS vs. 12M5	>0,9999
L. vaginalis	DSM5837	0.0498797	0.0536124	0.0685639			PBS vs. DSM5837	>0,9999
	10N3	0.0469729	0.0434564	0.0517942			PBS vs. 10N3	>0,9999
L. gasseri	DSM20077	0.0944845	0.0610484	0.0656269			PBS vs. DSM20077	>0,9999
	21M4	0.0554745	0.0559546	0.0539382			PBS vs. 21M4	>0,9999
	19N2	0.0552168	0.057894	0.0528098			PBS vs. 19N2	>0,9999
	18M1	0.0515243	0.0584686	0.0572106			PBS vs. 18M1	>0,9999
L. iners	DSM13335	0.0678327	0.078858	0.0646141			PBS vs. DSM13335	>0,9999
	DSM13336	0.0540146	0.0596179	0.0551794			PBS vs. DSM13336	>0,9999
	21N1	0.054444	0.0634966	0.0546152			PBS vs. 21N1	>0,9999
	24C1	0.0545298	0.0581813	0.0569849			PBS vs. 24C1	>0,9999
G. vaginalis	UMB0233	0.0646863	0.0796842	0.0636014			PBS vs. UMB0233	>0,9999
	UMB0358	0.0579308	0.0860185	0.057221			PBS vs. UMB0358	>0,9999
	UMB0540	0.0618175	0.081153	0.057221			PBS vs. UMB0540	>0,9999
	UMB0775	0.0604294	0.0769301	0.0571197			PBS vs. UMB0775	>0,9999
	UMB1414	0.0152249	0.0623728	0.0903332			PBS vs. UMB1414	>0,9999
	DSM4944	0.0610772	0.0803268	0.0531699			PBS vs. DSM4944	>0,9999
	18C2	0.076857	0.07384	0.0816971			PBS vs. 18C2	>0,9999
	12N4	0.078918	0.078437	0.0833897			PBS vs. 12N4	>0,9999
	13C1	0.0781451	0.083465	0.0904988			PBS vs. 13C1	>0,9999
	E. coli	1.05534	0.988984	1.02046			PBS vs. E. coli	<0,0001
	Fannyhessea vaginae	0.0667222	0.0810612	0.0570184			PBS vs. Fannyhessea vaginae	>0,9999
	K. pneumoniae	0.472978	0.983476	0.915029			PBS vs. K. pneumoniae	<0,0001
	St. agalactiae	0.148238	0.138257	0.158653			PBS vs. St. agalactiae	0,2783
	Fu. nucleatum	0.81614	0.703071	0.802255			PBS vs. Fu. nucleatum	<0,0001
	PBS	0.0512666	0.0635684	0.0560821			PBS vs. Mobiluncus mulieris	>0,9999
	Mobiluncus mulieris	0.0659341	0.0502793	0.121795			PBS vs. Sneathia vaginalis	>0,9999
	Sneathia vaginalis	0.0302198	0.0418994	0.0288462			PBS vs. Veillonella atypica	<0,0001
	Veillonella atypica	0.315934	0.310056	0.365385			PBS vs. Finegoldia magna	0,9998
	Finegoldia magna	0.0467033	0.117318	0.11859			PBS vs. Prevotella bivia	<0,0001
	Prevotella bivia	0.228022	0.332402	0.413462

## Sheet: Fig 1c
		PBS		Anti TLR2		Isotype control
	Pam2CSK4	1634	1687.21	970.857	1042.29	1534.5	1553.57
L. crispatus	UMB0040	89.9286	87.9286	84.3571	72.8571	80.2857	68.5			Pam2CSK4	pvalue
	UMB0085	63.7143	74.8571	63.2857	63.8571	57.9286	67.5			PBS vs. Anti TLR2	<0,0001
	UMB0803	73.7857	75.6429	68.7143	66.9286	68.6429	69.5714			PBS vs. Isotype control	0,0003
	UMB1398	65.5	69.1429	65.6429	60.9286	66.2143	75.2143			Anti TLR2 vs. Isotype control	<0,0001
	DSM20584	61.5	73.3571	67.3571	59.4286	57.4286	66.6429
	4M1	80.9286	74.6429	100	88.9286	77.7857	61.2143			UMB0040
	5M1	67	72.0714	87.7143	89.7857	57.5714	58.2857			PBS vs. Anti TLR2	0,9293
	13M1	58.7143	59.2143	87.6429	85.7857	61.2857	54			PBS vs. Isotype control	0,8648
	14M4	53.7857	57.6429	75.0714	80.5714	48.6429	65.0714			Anti TLR2 vs. Isotype control	0,9878
	19N1	50.6429	46.9286	77.7857	73.4286	58.1429	61.5714
L. jensenii	DSM20557	50.4865	60.3243	63.6757	72.3784	59.2432	69.1351			UMB0085
	23M3	51.2973	65.6757	49.6216	65.3514	54.4865	64.6486			PBS vs. Anti TLR2	0,9778
	19M1	65.027	76.7568	50.1081	70.5405	54.5405	67.8919			PBS vs. Isotype control	0,9707
L. johnsonii	DSM10533	74.1622	82.5405	78.4324	81.3514	53.4054	65.9459			Anti TLR2 vs. Isotype control	0,9995
	12M5	80.4324	80.4324	61.6216	68.7568	63.7838	59.4054
L. vaginalis	DSM5837	133.286	111.643	93.7857	98.7857	135	140.714			UMB0803
	10N3	158.571	127.714	109.429	108.571	116.143	103.357			PBS vs. Anti TLR2	0,9678
L. gasseri	DSM20077	56.7143	41.7857	91.2143	74.7143	76.0714	75.9286			PBS vs. Isotype control	0,9786
	21M4	363.926	601.259	105.185	141.185	330.074	444.296			Anti TLR2 vs. Isotype control	0,9989
	19N2	285.286	418.429	100.571	121.5	346.357	477.357
	18M1	202.214	154.071	84.2857	99.9286	188	197.071			UMB1398
L. iners	DSM13335	95.1351	100.973	84.0541	95.8378	62.4865	93.8378			PBS vs. Anti TLR2	0,9888
	DSM13336	63.4054	82.3243	75.0811	84.973	57.0811	65.027			PBS vs. Isotype control	0,9921
	21N1	248.378	256.216	76.9189	100	254.649	288.378			Anti TLR2 vs. Isotype control	0,9627
	24C1	202.432	237.514	83.6216	98	147.514	191.405
	PBS	69.7857	75	50.2857	57.1429	45.2143	53.3571			DSM20584
										PBS vs. Anti TLR2	0,9888
										PBS vs. Isotype control	0,9802
										Anti TLR2 vs. Isotype control	0,9987
										4M1
										PBS vs. Anti TLR2	0,8261
										PBS vs. Isotype control	0,9538
										Anti TLR2 vs. Isotype control	0,6529
										5M1
										PBS vs. Anti TLR2	0,7762
										PBS vs. Isotype control	0,9115
										Anti TLR2 vs. Isotype control	0,5233
										13M1
										PBS vs. Anti TLR2	0,5910
										PBS vs. Isotype control	0,9988
										Anti TLR2 vs. Isotype control	0,5617
										14M4
										PBS vs. Anti TLR2	0,7154
										PBS vs. Isotype control	0,9991
										Anti TLR2 vs. Isotype control	0,7398
										19N1
										PBS vs. Anti TLR2	0,6116
										PBS vs. Isotype control	0,9191
										Anti TLR2 vs. Isotype control	0,8433
										DSM20557
										PBS vs. Anti TLR2	0,8962
										PBS vs. Isotype control	0,9483
										Anti TLR2 vs. Isotype control	0,9899
										23M3
										PBS vs. Anti TLR2	0,9993
										PBS vs. Isotype control	0,9992
										Anti TLR2 vs. Isotype control	0,9970
										19M1
										PBS vs. Anti TLR2	0,9260
										PBS vs. Isotype control	0,9376
										Anti TLR2 vs. Isotype control	0,9995
										L. johnsonii
										PBS vs. Anti TLR2	0,9984
										PBS vs. Isotype control	0,7871
										Anti TLR2 vs. Isotype control	0,7556
										12M5
										PBS vs. Anti TLR2	0,8524
										PBS vs. Isotype control	0,7839
										Anti TLR2 vs. Isotype control	0,9911
										DSM5837
										PBS vs. Anti TLR2	0,6259
										PBS vs. Isotype control	0,8498
										Anti TLR2 vs. Isotype control	0,3109
										10N3
										PBS vs. Anti TLR2	0,4525
										PBS vs. Isotype control	0,4682
										Anti TLR2 vs. Isotype control	0,9996
										DSM20077
										PBS vs. Anti TLR2	0,4615
										PBS vs. Isotype control	0,6132
										Anti TLR2 vs. Isotype control	0,9672
										21M4
										PBS vs. Anti TLR2	<0,0001
										PBS vs. Isotype control	0,0032
										Anti TLR2 vs. Isotype control	<0,0001
										19N2
										PBS vs. Anti TLR2	<0,0001
										PBS vs. Isotype control	0,0919
										Anti TLR2 vs. Isotype control	<0,0001
										18M1
										PBS vs. Anti TLR2	0,0088
										PBS vs. Isotype control	0,8673
										Anti TLR2 vs. Isotype control	0,0018
										DSM13335
										PBS vs. Anti TLR2	0,9558
										PBS vs. Isotype control	0,7623
										Anti TLR2 vs. Isotype control	0,9089
										DSM13336
										PBS vs. Anti TLR2	0,9653
										PBS vs. Isotype control	0,9085
										Anti TLR2 vs. Isotype control	0,7811
										21N1
										PBS vs. Anti TLR2	<0,0001
										PBS vs. Isotype control	0,7762
										Anti TLR2 vs. Isotype control	<0,0001
										24C1
										PBS vs. Anti TLR2	<0,0001
										PBS vs. Isotype control	0,1808
										Anti TLR2 vs. Isotype control	0,0183
										PBS
										PBS vs. Anti TLR2	0,7871
										PBS vs. Isotype control	0,6937
										Anti TLR2 vs. Isotype control	0,9866

## Sheet: Fig 1d
											p value
		PBS		Anti TLR2		Isotype control			Pam2CSK4
	Pam2CSK4	1634	1687.21	970.857	1042.29	1534.5	1553.57		PBS vs. Anti TLR2	****	<0,0001
G. vaginalis	UMB0233	77.5556	135.481	93.7778	113.63	94.8889	95.1111		PBS vs. Isotype control	ns	0,1508
	UMB0358	61.3333	82.8889	64.8148	67.4815	66.0741	178.148		Anti TLR2 vs. Isotype control	****	<0,0001
	UMB0540	82.2963	92.8148	68.8148	76.1481	75.4815	92.0741
	UMB0775	239.185	186.889	103.556	149.926	226.889	244.222		UMB0233
	UMB1414	343.037	277.333	202.889	194.074	239.63	546.444		PBS vs. Anti TLR2	ns	0,9989
	DSM4944	75.4074	82.0741	67.7037	84	63.4815	63.6296		PBS vs. Isotype control	ns	0,9810
	12N4	785.704	943.852	316.074	311.333	798.667	822.296		Anti TLR2 vs. Isotype control	ns	0,9891
	13C1	566.667	549.037	167.778	219.926	489.556	587.778
	18C2	773.556	1248.3	481.778	601.481	782.296	739.481		UMB0358
	S. vaginalis	680	646.667	290	176.667	615	631.667		PBS vs. Anti TLR2	ns	0,9949
	P. bivia	256.667	223.333	66.6667	83.3333	255	245		PBS vs. Isotype control	ns	0,6986
	Mobiluncus	470	522.5	365.833	385.833	456.25	506.25		Anti TLR2 vs. Isotype control	ns	0,6386
	E. coli	264.483	242.069	76.5517	90.3448	238.621	266.207
	F. vaginae	475.852	401.778	76.1379	63.7241	414.345	458.483		UMB0540
	K. pneumoniae	172.414	180.966	100.69	100.69	148.966	193.793		PBS vs. Anti TLR2	ns	0,9677
	St. agalactiae	68	56.8889	48	54.2069	56.2759	58.3448		PBS vs. Isotype control	ns	0,9979
	Fu. nucleatum	271.448	246.621	70.6207	69.2414	270.31	298.345		Anti TLR2 vs. Isotype control	ns	0,9817
	V. atypica	73.3333	73.3333	30	56.6667	73.3333	93.3333
	Fi. magna	490	380	6.66667	80	441.667	305		UMB0775
	PBS	69.7857	75	50.2857	57.1429	45.2143	53.3571		PBS vs. Anti TLR2	ns	0,3486
									PBS vs. Isotype control	ns	0,9295
									Anti TLR2 vs. Isotype control	ns	0,1909
									UMB1414
									PBS vs. Anti TLR2	ns	0,1752
									PBS vs. Isotype control	ns	0,3780
									Anti TLR2 vs. Isotype control	**	0,0070
									DSM4944
									PBS vs. Anti TLR2	ns	0,9988
									PBS vs. Isotype control	ns	0,9673
									Anti TLR2 vs. Isotype control	ns	0,9784
									12N4
									PBS vs. Anti TLR2	****	<0,0001
									PBS vs. Isotype control	ns	0,6555
									Anti TLR2 vs. Isotype control	****	<0,0001
									13C1
									PBS vs. Anti TLR2	****	<0,0001
									PBS vs. Isotype control	ns	0,9483
									Anti TLR2 vs. Isotype control	****	<0,0001
									18C2
									PBS vs. Anti TLR2	****	<0,0001
									PBS vs. Isotype control	***	0,0004
									Anti TLR2 vs. Isotype control	**	0,0021
									S. vaginalis
									PBS vs. Anti TLR2	****	<0,0001
									PBS vs. Isotype control	ns	0,7945
									Anti TLR2 vs. Isotype control	****	<0,0001
									P. bivia
									PBS vs. Anti TLR2	*	0,0257
									PBS vs. Isotype control	ns	0,9857
									Anti TLR2 vs. Isotype control	*	0,0168
									Mobiluncus
									PBS vs. Anti TLR2	ns	0,1335
									PBS vs. Isotype control	ns	0,9680
									Anti TLR2 vs. Isotype control	ns	0,2108
									E. coli
									PBS vs. Anti TLR2	*	0,0210
									PBS vs. Isotype control	ns	0,9999
									Anti TLR2 vs. Isotype control	*	0,0218
									F. vaginae
									PBS vs. Anti TLR2	****	<0,0001
									PBS vs. Isotype control	ns	0,9992
									Anti TLR2 vs. Isotype control	****	<0,0001
									K. pneumoniae
									PBS vs. Anti TLR2	ns	0,4400
									PBS vs. Isotype control	ns	0,9959
									Anti TLR2 vs. Isotype control	ns	0,4907
									St. agalactiae
									PBS vs. Anti TLR2	ns	0,9816
									PBS vs. Isotype control	ns	0,9962
									Anti TLR2 vs. Isotype control	ns	0,9945
									Fu. nucleatum
									PBS vs. Anti TLR2	**	0,0090
									PBS vs. Isotype control	ns	0,9119
									Anti TLR2 vs. Isotype control	**	0,0027
									V. atypica
									PBS vs. Anti TLR2	ns	0,8784
									PBS vs. Isotype control	ns	0,9857
									Anti TLR2 vs. Isotype control	ns	0,7945
									Fi. magna
									PBS vs. Anti TLR2	****	<0,0001
									PBS vs. Isotype control	ns	0,5807
									Anti TLR2 vs. Isotype control	****	<0,0001
									PBS
									PBS vs. Anti TLR2	ns	0,9509
									PBS vs. Isotype control	ns	0,9259
									Anti TLR2 vs. Isotype control	ns	0,9972

## Sheet: Fig 2a
																			p value
		PBS			anti TLR1			anti TLR6			Isotype control						18M1
L. gasseri	18M1	0.511	0.376	0.532	0.481	0.4	0.582	0.313	0.242	0.417	0.478	0.451	0.546				PBS vs. anti TLR1	ns	0,8698
	19N2	0.504	0.5468	0.575	0.532	0.527	0.477	0.44	0.45	0.439	0.593	0.55	0.603				PBS vs. anti TLR6	****	<0,0001
	21M4	0.5429	0.5462	0.528	0.478	0.489	0.498	0.412	0.413	0.444	0.556	0.561	0.582				PBS vs. Isotype control	ns	0,7702
L. iners	21N1	0.478	0.48	0.508	0.4425	0.43	0.482	0.42	0.413	0.427	0.4455	0.45	0.456
	24C1	0.539	0.555	0.564	0.536	0.491	0.476	0.426	0.41	0.388	0.525	0.482	0.58				19N2
G. vaginalis	12N4	0.307	0.341	0.365	0.208	0.234	0.287	0.161	0.16	0.202	0.266	0.34	0.293				PBS vs. anti TLR1	ns	0,4467
	18C2	0.78	0.754	0.717	0.746	0.749	0.717	0.637	0.675	0.66	0.747	0.707	0.732				PBS vs. anti TLR6	***	0,0002
	13C1	0.518	0.512	0.496	0.359	0.396	0.376	0.483	0.459	0.48	0.469	0.516	0.554				PBS vs. Isotype control	ns	0,2209
	Fv	0.503	0.455	0.535	0.373	0.367	0.454	0.447	0.416	0.445	0.517	0.507	0.557
	Fn	0.545	0.544	0.551	0.482	0.475	0.492	0.499	0.465	0.463	0.564	0.548	0.531				21M4
	Pb	0.520556	0.529444	0.513889	0.455556	0.433333	0.449444	0.490556	0.492778	0.492222	0.521667	0.515	0.509444				PBS vs. anti TLR1	ns	0,0875
	Sv	0.531667	0.519444	0.498889	0.505556	0.493333	0.516667	0.406111	0.413333	0.424444	0.532222	0.538333	0.532222				PBS vs. anti TLR6	****	<0,0001
	Mm	0.521667	0.521111	0.553889	0.512778	0.522222	0.458889	0.321111	0.33	0.320556	0.550556	0.518889	0.505				PBS vs. Isotype control	ns	0,5199
	Fm	0.496111	0.493333	0.492778	0.5	0.483889	0.516667	0.385	0.376111	0.355	0.52	0.497222	0.507778
	Va	0.267778	0.310556	0.262222	0.316667	0.312778	0.332222	0.204444	0.209444	0.217222	0.292222	0.305	0.305				21N1
	PBS	0.045	0.077	0.046	0.044	0.045	0.044	0.045	0.046	0.046	0.046	0.048	0.047				PBS vs. anti TLR1	ns	0,2752
																	PBS vs. anti TLR6	*	0,0122
																	PBS vs. Isotype control	ns	0,2555
																	24C1
																	PBS vs. anti TLR1	ns	0,0797
																	PBS vs. anti TLR6	****	<0,0001
																	PBS vs. Isotype control	ns	0,6261
																	12N4
																	PBS vs. anti TLR1	***	0,0003
																	PBS vs. anti TLR6	****	<0,0001
																	PBS vs. Isotype control	ns	0,2588
																	18C2
																	PBS vs. anti TLR1	ns	0,9041
																	PBS vs. anti TLR6	***	0,0004
																	PBS vs. Isotype control	ns	0,6851
																	13C1
																	PBS vs. anti TLR1	****	<0,0001
																	PBS vs. anti TLR6	ns	0,3289
																	PBS vs. Isotype control	ns	0,9957
																	Fv
																	PBS vs. anti TLR1	***	0,0001
																	PBS vs. anti TLR6	*	0,0279
																	PBS vs. Isotype control	ns	0,4629
																	Fn
																	PBS vs. anti TLR1	*	0,0222
																	PBS vs. anti TLR6	**	0,0091
																	PBS vs. Isotype control	ns	>0,9999
																	Pb
																	PBS vs. anti TLR1	**	0,0053
																	PBS vs. anti TLR6	ns	0,4600
																	PBS vs. Isotype control	ns	0,9893
																	Sv
																	PBS vs. anti TLR1	ns	0,9308
																	PBS vs. anti TLR6	****	<0,0001
																	PBS vs. Isotype control	ns	0,7990
																	Mm
																	PBS vs. anti TLR1	ns	0,3382
																	PBS vs. anti TLR6	****	<0,0001
																	PBS vs. Isotype control	ns	0,9794
																	Fm
																	PBS vs. anti TLR1	ns	0,9882
																	PBS vs. anti TLR6	****	<0,0001
																	PBS vs. Isotype control	ns	0,8786
																	Va
																	PBS vs. anti TLR1	ns	0,2156
																	PBS vs. anti TLR6	*	0,0106
																	PBS vs. Isotype control	ns	0,7172
																	PBS
																	PBS vs. anti TLR1	ns	0,9277
																	PBS vs. anti TLR6	ns	0,9479
																	PBS vs. Isotype control	ns	0,9644

## Sheet: Fig 2b
																		p value
		PBS			anti TLR1			anti TLR6			Isotype control					18M1
L. gasseri	18M1	86.2609	51.4783	86.2609	48.8696	68	48	38.4348	14.087	25.3913	83.1034	48.6207	65.8621			PBS vs. anti TLR1	ns	0,5421
	19N2	101.043	80.6087	90.6087	74.087	80.1739	94.9565	41.913	49.9565	51.0435	76.2069	98.6207	103.793			PBS vs. anti TLR6	*	0,0179
	21M4	170.609	168	185.391	169.739	206.261	162.783	84.5217	134.087	95.8261	182.372	176.303	164.166			PBS vs. Isotype control	ns	0,9247
L. iners	21N1	82.4348	77.2174	84.3913	87.6522	69.3913	68.087	27.5652	28	27.5652	93.4759	76.7172	78.5793
	24C1	75.8261	85.3913	75.0435	46.2609	63.6522	67.1304	19.3043	30.6087	34.087	77.931	86.5517	100.345			19N2
G. vaginalis	12N4	48.8696	88.8696	61.0435	37.5652	42.7826	39.3043	14.087	25.3913	25.3913	68.6897	70.7586	60.4138			PBS vs. anti TLR1	ns	0,9478
	18C2	70.0606	68.2424	137.939	82.1818	65.8182	82.1818	47.6364	47.6364	51.8788	66.6207	83.1724	101.793			PBS vs. anti TLR6	*	0,0416
	13C1	285.818	284	271.273	290.667	256.121	227.636	166.424	180.364	175.515	219.586	287.172	266.483			PBS vs. Isotype control	ns	0,9987
	Fv	181.926	182.667	227.111	150.963	131.185	139.704	104.148	130.074	109.333	214.133	180.8	183.467
	Fn	258.963	223.407	288.593	193.037	194.519	238.963	98.963	86.3704	121.926	226.207	205.517	274.483			21M4
	Pb	256.667	223.333	240	93.3333	80	86.6667	266.667	230	248.333	255	245	250			PBS vs. anti TLR1	ns	0,9850
	Sv	680	646.667	663.333	650	696.667	673.333	520	513.333	516.667	615	631.667	623.333			PBS vs. anti TLR6	***	0,0004
	Mm	470	522.5	496.25	484.167	463.333	473.75	379.167	325.833	352.5	456.25	506.25	481.25			PBS vs. Isotype control	ns	>0,9999
	Fm	490	380	335	326.667	400	363.333	116.667	73.3333	95	441.667	305	373.333
	Va	73.3333	73.3333	73.3333	73.3333	93.3333	83.3333	86.667	83.3333	85.0002	73.3333	93.3333	83.3333			21N1
	PBS	34.8929	37.5	25.1429	38.3334	48.3334	35	28.3333	33.3335	41.6665	28.5714	22.6071	26.6786			PBS vs. anti TLR1	ns	0,9699
																PBS vs. anti TLR6	**	0,0079
																PBS vs. Isotype control	ns	0,9994
																24C1
																PBS vs. anti TLR1	ns	0,5410
																PBS vs. anti TLR6	*	0,0128
																PBS vs. Isotype control	ns	0,9076
																12N4
																PBS vs. anti TLR1	ns	0,3103
																PBS vs. anti TLR6	*	0,0333
																PBS vs. Isotype control	ns	>0,9999
																18C2
																PBS vs. anti TLR1	ns	0,7141
																PBS vs. anti TLR6	*	0,0421
																PBS vs. Isotype control	ns	0,9374
																13C1
																PBS vs. anti TLR1	ns	0,4473
																PBS vs. anti TLR6	****	<0,0001
																PBS vs. Isotype control	ns	0,4331
																Fv
																PBS vs. anti TLR1	**	0,0046
																PBS vs. anti TLR6	****	<0,0001
																PBS vs. Isotype control	ns	0,9890
																Fn
																PBS vs. anti TLR1	*	0,0195
																PBS vs. anti TLR6	****	<0,0001
																PBS vs. Isotype control	ns	0,4707
																Pb
																PBS vs. anti TLR1	****	<0,0001
																PBS vs. anti TLR6	ns	0,9350
																PBS vs. Isotype control	ns	0,8951
																Sv
																PBS vs. anti TLR1	ns	0,8951
																PBS vs. anti TLR6	****	<0,0001
																PBS vs. Isotype control	ns	0,0644
																Mm
																PBS vs. anti TLR1	ns	0,4373
																PBS vs. anti TLR6	****	<0,0001
																PBS vs. Isotype control	ns	0,7277
																Fm
																PBS vs. anti TLR1	ns	0,0803
																PBS vs. anti TLR6	****	<0,0001
																PBS vs. Isotype control	ns	0,2562
																Va
																PBS vs. anti TLR1	ns	0,8951
																PBS vs. anti TLR6	ns	0,8461
																PBS vs. Isotype control	ns	0,8951
																PBS
																PBS vs. anti TLR1	ns	0,9409
																PBS vs. anti TLR6	ns	0,9990
																PBS vs. Isotype control	ns	0,9663

## Sheet: Fig 3a
										p value
	L. crispatus	UMB0040	0.1265	0.173667	0.161833			PBS vs. UMB0040	ns	0,2854
		UMB0085	0.27025	0.197667	0.135333			PBS vs. UMB0085	*	0,0468
		UMB0803	0.16575	0.119417	0.0758333			PBS vs. UMB0803	ns	0,6838
		UMB0824	0.21075	0.0761667	0.327833			PBS vs. UMB0824	*	0,0392
		UMB1398	0.1975	0.155667	0.0893333			PBS vs. UMB1398	ns	0,3479
		4M1	0.14275	0.1385	0.143			PBS vs. 4M1	ns	0,5976
		5M1	0.20575	0.148917	0.0988333			PBS vs. 5M1	ns	0,3116
		13M1	0.13275	0.103667	0.135833			PBS vs. 13M1	ns	0,6328
		14M4	0.129	0.133167	0.122833			PBS vs. 14M4	ns	0,5757
		19N1	0.1735	0.121167	0.145833			PBS vs. 19N1	ns	0,3548
	L. gasseri	DSM20077	0.32075	0.240917	0.0513333			PBS vs. DSM20077	*	0,0403
		21M4	0.13425	0.15275	0.12575			PBS vs. 21M4	ns	0,7014
		18M1	0.177	0.1765	0.168			PBS vs. 18M1	ns	0,2911
		19N2	0.159	0.15075	0.1585			PBS vs. 19N2	ns	0,4485
	L. jensenii	DSM20557	0.17575	0.126667	0.123333			PBS vs. DSM20557	ns	0,4077
		19M1	0.029	0.047	0.0435			PBS vs. 19M1	ns	0,9996
		23M3	0.13475	0.0761667	-0.0221667			PBS vs. 23M3	ns	0,9989
	L. johnsonii	DSM10533	0.18325	0.180776	0.170333			PBS vs. Ljo	ns	0,1481
		12M5	0.0365	0.0718968	0.0193333			PBS vs. 12M5	ns	0,9995
	L. vaginalis	DSM5837	0.37875	0.267667	0.160833			PBS vs. DSM5837	**	0,0011
		10N3	0.06	0.0741667	-0.0416667			PBS vs. 10N3	ns	0,9998
	L. iners	DSM13335	0.28725	0.2845	0.277			PBS vs. DSM13335	**	0,0043
		DSM13336	0.236	0.123167	0.0633333			PBS vs. DSM13336	ns	0,4202
		21N1	0.112	0.136667	0.111333			PBS vs. 21N1	ns	0,6884
		24C1	0.1465	0.22839	0.183833			PBS vs. 24C1	ns	0,1309
	G. vaginalis	UMB0233	0.7605	0.675543	0.601333			PBS vs. UMB0233	****	<0,0001
		UMB0358	0.476	0.491333	0.499667			PBS vs. UMB0358	****	<0,0001
		UMB0540	0.8125	0.692167	0.532833			PBS vs. UMB0540	****	<0,0001
		UMB0775	0.559	0.4345	0.6355			PBS vs. UMB0775	****	<0,0001
		UMB1414	0.7385	0.801833	0.464667			PBS vs. UMB1414	****	<0,0001
		DSM4944	0.4655	0.4655	0.455			PBS vs. DSM4944	****	<0,0001
		12N4	0.4845	0.526833	0.465667			PBS vs. 12N4	****	<0,0001
		18C2	0.3795	0.387333	0.312265			PBS vs. 18C2	****	<0,0001
		E. coli	0.607	0.437667	0.351333			PBS vs. E. coli	****	<0,0001
		S. agalactiae	0.4335	0.358667	0.185333			PBS vs. S. agalactiae	****	<0,0001
		K. pneumoniae	0.4535	0.5255	0.43			PBS vs. K. pneumoniae	****	<0,0001
		F. vaginae	0.651	0.603667	0.485333			PBS vs. F. vaginae	****	<0,0001
		F. nucleatum	0.318	0.294667	0.207333			PBS vs. F. nucleatum	***	0,0008
		PBS	0.017	0.031	0.0185			PBS vs. Mobiluncus mulieris	ns	0,1367
		Mobiluncus mulieris	0.170167	0.183667	0.172167			PBS vs. Sneathia vaginalis	****	<0,0001
		Sneathia vaginalis	0.444667	0.464667	0.487667			PBS vs. Veillonella atypica	***	0,0003
		Veillonella atypica	0.313167	0.321667	0.241167			PBS vs. Finegoldia magna	*	0,0256
		Finegoldia magna	0.148167	0.271167	0.222167			PBS vs. Prevotella bivia	ns	0,9990
		Prevotella bivia	0.0938333	0.0778333	0.0112333

## Sheet: Fig 3b
									p value
	L. crispatus	UMB0040	0.116667	0.134667	0.113556		PBS vs. UMB0040	ns	0,9839
		UMB0085	0.124333	0.099	0.136222		PBS vs. UMB0085	ns	0,9980
		UMB0803	0.172	0.120667	0.088		PBS vs. UMB0803	ns	0,9289
		UMB0824	0.1195	0.132667	0.106444		PBS vs. UMB0824	ns	0,9980
		UMB1398	0.135333	0.133333	0.112222		PBS vs. UMB1398	ns	0,9274
		4M1	0.0863333	0.114	0.099		PBS vs. 4M1	ns	0,9997
		5M1	0.117333	0.17	0.126667		PBS vs. 5M1	ns	0,5547
		13M1	0.103333	0.106667	0.146667		PBS vs. 13M1	ns	0,9981
		14M4	0.101333	0.111667	0.122667		PBS vs. 14M4	ns	0,9988
		19N1	0.0953333	0.168667	0.160667		PBS vs. 19N1	ns	0,4253
	L. gasseri	DSM20077	0.109333	0.104667	0.143		PBS vs. DSM20077	ns	0,9980
		21M4	0.087	0.0943333	0.0873333		PBS vs. 21M4	ns	0,9997
		18M1	0.095	0.0903333	0.0893333		PBS vs. 18M1	ns	>0,9999
		19N2	0.0873333	0.0826667	0.0833333		PBS vs. 19N2	ns	0,9997
	L. jensenii	DSM20557	0.106667	0.109667	0.137333		PBS vs. DSM20557	ns	0,9982
		19M1	0.0803333	0.0896667	0.089		PBS vs. 19M1	ns	0,9996
		23M3	0.0956667	0.103333	0.121667		PBS vs. 23M3	ns	0,9992
	L. johnsonii	DSM10533	0.096	0.102333	0.154333		PBS vs. Ljo	ns	0,9982
		12M5	0.0943333	0.0913333	0.0826667		PBS vs. 12M5	ns	0,9997
	L. vaginalis	DSM5837	0.152	0.123333	0.242		PBS vs. DSM5837	**	0,0098
		10N3	0.0983333	0.0873333	0.0986667		PBS vs. 10N3	ns	>0,9999
	L. iners	DSM13335	0.0866667	0.108333	0.109333		PBS vs. DSM13335	ns	0,9998
		DSM13336	0.154333	0.12	0.130667		PBS vs. DSM13336	ns	0,6706
		21N1	0.132667	0.132333	0.149667		PBS vs. 21N1	ns	0,5461
		24C1	0.151667	0.128667	0.154333		PBS vs. 24C1	ns	0,3201
	G. vaginalis	UMB0233	0.103333	0.108333	0.203		PBS vs. UMB0233	ns	0,5461
		UMB0358	0.132667	0.0946667	0.164667		PBS vs. UMB0358	ns	0,8283
		UMB0540	0.255333	0.2425	0.310667		PBS vs. UMB0540	****	<0,0001
		UMB0775	0.117333	0.108333	0.152667		PBS vs. UMB0775	ns	0,9434
		UMB1414	0.34	0.343333	0.221667		PBS vs. UMB1414	****	<0,0001
		DSM4944	0.116333	0.122333	0.132333		PBS vs. DSM4944	ns	0,9983
		12N4	0.279	0.311	0.230667		PBS vs. 12N4	****	<0,0001
		18C2	0.181667	0.141333	0.164		PBS vs. 18C2	ns	0,0998
		E. coli	0.1395	0.249667	0.236667		PBS vs. E. coli	****	<0,0001
		S. agalactiae	0.7664	0.698333	0.724		PBS vs. S. agalactiae	****	<0,0001
		K. pneumoniae	0.128	0.131333	0.129		PBS vs. K. pneumoniae	ns	0,9472
		F. vaginae	0.409	0.444	0.434667		PBS vs. F. vaginae	****	<0,0001
		F. nucleatum	0.127	0.126	0.206667		PBS vs. F. nucleatum	ns	0,1373
		PBS	0.09	0.0913333	0.100333		PBS vs. Mobiluncus mulieris	ns	0,9999
		Mobiluncus mulieris	0.074	0.108	0.0879163		PBS vs. Sneathia vaginalis	****	<0,0001
		Sneathia vaginalis	0.485333	0.453333	0.48257		PBS vs. Veillonella atypica	ns	0,9980
		Veillonella atypica	0.068	0.0633333	0.0649333		PBS vs. Finegoldia magna	ns	0,9985
		Finegoldia magna	0.0806667	0.0606667	0.069032		PBS vs. Prevotella bivia	ns	0,9991
		Prevotella bivia	0.12	0.101333	0.130108

## Sheet: Fig 3c
										p value
	L. crispatus	UMB0040	0.4396	0.4176	0.404133			PBS vs. UMB0040	****	<0,0001
		UMB0085	0.244	0.280933	0.287567			PBS vs. UMB0085	**	0,0036
		UMB0803	1.34669	1.40502	1.3			PBS vs. UMB0803	****	<0,0001
		UMB0824	0.8786	1.01617	0.766367			PBS vs. UMB0824	****	<0,0001
		UMB1398	0.235433	0.217667	0.2558			PBS vs. UMB1398	*	0,0186
		14M4	0.586867	0.506367	0.473333			PBS vs. 14M4	****	<0,0001
		19N1	0.7182	0.6238	0.616567			PBS vs. 19N1	****	<0,0001
		13M1	0.46267	0.4151	0.483167			PBS vs. 13M1	****	<0,0001
		4M1	0.438133	0.309733	0.4268			PBS vs. 4M1	****	<0,0001
		5M1	0.399033	0.2916	0.374767			PBS vs. 5M1	****	<0,0001
	L. jensenii	DSM20557	0.244367	0.4084	0.299267			PBS vs. DSM20557	***	0,0003
		23M3	0.467333	0.3658	0.2717			PBS vs. 23M3	****	<0,0001
		19M1	0.615333	0.5411	0.496433			PBS vs. 19M1	****	<0,0001
	L. johnsonii	DSM10533	0.888533	0.878933	0.998167			PBS vs. L. jo	****	<0,0001
		12M5	0.507867	0.539033	0.4791			PBS vs. 12M5	****	<0,0001
	L. vaginalis	DSM5837	0.223433	0.253833	0.281967			PBS vs. DSM5837	**	0,0086
		10N3	0.446833	0.388667	0.364067			PBS vs. 10N3	****	<0,0001
	L. gasseri	DSM20077	1.25247	1.5627	1.10703			PBS vs. DSM20077	****	<0,0001
		21M4	0.606133	0.547833	0.5968			PBS vs. 21M4	****	<0,0001
		19N2	0.5293	0.513833	0.4555			PBS vs. 19N2	****	<0,0001
		18M1	0.365	0.234467	0.209267			PBS vs. 18M1	**	0,0039
	L. iners	DSM13335	0.840633	0.8136	0.6562			PBS vs. DSM13335	****	<0,0001
		DSM13336	0.443267	0.405933	0.4326			PBS vs. DSM13336	****	<0,0001
		21N1	0.916867	0.9939	0.8206			PBS vs. 21N1	****	<0,0001
		24C1	0.8404	0.8595	0.866667			PBS vs. 24C1	****	<0,0001
	G. vaginalis	UMB0233	0.604867	0.541533	0.6222			PBS vs. UMB0233	****	<0,0001
		UMB0358	0.913767	0.760067	0.8614			PBS vs. UMB0358	****	<0,0001
		UMB0540	1.19207	0.658	0.918667			PBS vs. UMB0540	****	<0,0001
		UMB0775	0.3654	0.248333	0.278167			PBS vs. UMB0775	***	0,0009
		UMB1414	0.459	0.406233	0.436367			PBS vs. UMB1414	****	<0,0001
		DSM4944	0.646367	0.669167	0.665			PBS vs. DSM4944	****	<0,0001
		18C2	0.736767	0.663467	0.707433			PBS vs. 18C2	****	<0,0001
		12N4	1.2576	1.03853	0.877233			PBS vs. 12N4	****	<0,0001
		E. coli	1.15407	0.9368	1.17033			PBS vs. E. coli	****	<0,0001
		Fannyhessea vaginae	0.0735333	0.038	0.228533			PBS vs. Fannyhessea vaginae	ns	0,7997
		K. pneumoniae	0.1859	0.133567	0.162233			PBS vs. K. pneumoniae	ns	0,2923
		St. agalactiae	0.132217	-0.0130667	0.09567			PBS vs. St. agalactiae	ns	0,9982
		Fu. nucleatum	0.685	0.791	0.801			PBS vs. Fu. nucleatum	****	<0,0001
		PBS	0	-2.313e-18	0.001			PBS vs. Mobiluncus mulieris	****	<0,0001
		Mobiluncus mulieris	0.4	0.429	0.40275			PBS vs. Sneathia vaginalis	****	<0,0001
		Sneathia vaginalis	0.567	0.6255	0.61575			PBS vs. Veillonella atypica	****	<0,0001
		Veillonella atypica	0.603	0.607	0.5505			PBS vs. Finegoldia magna	****	<0,0001
		Finegoldia magna	0.3305	0.382	0.36675			PBS vs. Prevotella bivia	****	<0,0001
		Prevotella bivia	0.487	0.508	0.50625

## Sheet: Fig 4b
		Non treated		LiCl treated
	UMB0040	0.1188	0.1325	0.953	0.999
	UMB0085	0.1237	0.0955	0.984	0.969
	UMB0803	0.0776	0.1073	1.173	1.123
	UMB0824	0.148	0.1177	1.084	1.103
	4M1	0.073	0.084	0.833	0.863
	5M1	0.101	0.12	1.073	1.094
	13M1	0.146	0.152	0.953	0.884
	14M4	0.374	0.352	0.939	0.97
	19N1	0.125	0.15	0.997	1.011
	PBS	0.1755	0.1632	0.088	0.088

[truncated: 20 more sheets: Fig 4c, Fig 4d, Fig 5a, Fig 5b, Fig 6 acdefgh, Fig 6b, Fig 6i, Suppl. Fig. 1a , Suppl. Fig 1b, Suppl. Fig 1c, Suppl. Fig 1d, Suppl. Fig 2a, Suppl. Fig 2b, Suppl. Fig 3c, Suppl. Fig 4a, Suppl. Fig 4b, Suppl. Fig 4c, Suppl. Fig 5a, Suppl. Fig 5bcdefg, Ext Fig 5h]
